# Supplementary material for: Assessment of muscle Longissimus thoracis et lumborum marbling by image analysis and relationships between meat quality parameters
Source: PLoS One. 2018 Aug 22;13(8):e0202535. doi: 10.1371/journal.pone.0202535 (PMC6104982; doi:10.1371/journal.pone.0202535)
Supplement: S1 Dataset — (XLS) [file pone.0202535.s001.xls]

## Sheet: dataset 
Slice	Group	NumberParticle	AvarageSizemm	ParticlePerc	USDA	IMF	fatness	EUROP	SBW	HCW	Yeld	WBSF	COL_l	COL_a	COL_b	Hue	chroma	DL	CL
774_011	HIGH			8.2	520	9.63388						43.6153	53.056	28.8783	16.8465	0.528098	33.4329	0.657776
774_012	HIGH			14.93	630	8.89545						27.5416	50.8496	29.679	18.6806	0.561771	35.0686	0.748727
774_013	HIGH			7.45	650	7.36463						40.6723	53.1564	35.8302	21.22	0.534691	41.6424	1.29902
774_014	LOW F			7.309	500	6.49564						50.3842	57.4376	30.3763	19.9112	0.580221	36.3204	0.751977
774_015	HIGH			11.39	660	8.08185						42.5018	49.0408	33.0705	18.6928	0.514469	37.9879	0.691379
774_016	LOW F			9.2	480	11.4168	5	8	500	257	51	31.2224	51.6936	26.571	17.3721	0.579042	31.746	0.514778	19.9126
774_017	HIGH			8.1	550	8.92062	8	5	570	323	57	44.3961	54.2728	28.1099	16.9772	0.543324	32.8389	0.266976	23.5219
774_018	LOW F			9.24	570	6.46142	15	5	540	279	52	35.3454	54.2381	34.9731	20.9764	0.540262	40.7814	0.324149	25.0111
774_019	HIGH			6.44	510	5.91497	15	5	590	333	56	42.1662	57.1583	33.6254	21.3377	0.565453	39.8242	1.07333	21.5966
774_020	LOW F			4.02	500	3.24021	5	8	550	290	53	72.8098	50.3403	33.6218	19.5409	0.526481	38.8879	1.13182	33.8636
774_021	HIGH			9.8	540	6.44615	15	5	540	296	55	63.1764	46.8498	29.8091	17.7558	0.537216	34.6966	0.459578	36.6002
774_022	HIGH			11.91	620	6.44607	15	8	500	274	55	43.7035	59.1173	34.5004	22.5944	0.579814	41.2406	0.476329	34.7724
774_023	HIGH			17.58	700	9.66685	15	5	555	304	55	41.0254	44.5932	31.103	16.7659	0.494394	35.334	0.638174	34.0502
774_024	HIGH			11.5	580	6.70186	15	5	555	304	55	51.6398	54.2283	34.9147	20.1487	0.523399	40.3113	0.351811	35.2863
774_025	HIGH	67	9.32	15.32	680	8.52955	14	8	640	343	54	40.8423	57.1999	33.0415	21.3262	0.573161	39.3261	0.410432	25.9208
774_026	LOW F	25	5	3	380	2.35923	5	8	520	290	56	58.2551	46.4183	30.0529	16.7787	0.509199	34.4195	1.14365	29.4704
774_027	LOW F	34	4	5	460	4.23795	5	8	550	306	56	54.6417	58.2089	34.3275	21.1847	0.552923	40.3382	0.865052	32.6818
774_028	LOW F	34	5	3	440	3.30288	5	5	590	327	55	45.95	54.1932	35.5606	21.255	0.538735	41.4286	1.14226	25.3708
774_029	HIGH	42	3.9	5.07	430	4.05438	14	8	600	320	53	58.7815	57.6136	36.8486	22.2955	0.544129	43.0687	1.12799	29.1563
774_030	HIGH	54	8.588	10.94	630	8.72138	15	5	550	300	55	27.4484	51.0014	33.6552	19.9499	0.535088	39.1238	0.979634	41.6168
774_031	HIGH	54	8.815	17.679	660	9.34718	14	8	490	267	54	44.6355	59.2118	32.6744	20.9872	0.570952	38.834	0.380858	42.3371
774_032	LOW F	57	7.822	8.997	530	4.47978	5	5	600	325	54	36.4768	55.732	34.6075	21.0699	0.546884	40.5169	0.599657	43.6943
774_033	LOW F	48	5.812	5.162	530	4.08039	5	5	560	306	55	83.0122	49.0942	34.4165	20.3653	0.534317	39.9906	0.291213	42.0317
774_034	HIGH	77	7.166	10.379	550	6.88428	14	8	590	313	53	45.4792	53.493	36.3907	21.958	0.542913	42.5022	0.862407	40.3717
774_035	HIGH	53	5.16	7.61	450	5.14885	11	8	550	296	54	43.7771	46.2848	31.6002	17.822	0.513515	36.2794	0.625939	33.1822
774_036	LOW F	32	2.783	2.956	430	3.03893	5	5	530	296	56	50.7457	47.2103	27.5598	15.325	0.507485	31.5341	0.277393	25.6037
774_037	LOW F	42	9	11	560	5.41076	5	8	590	329	56	47.0095	53.0625	34.5586	20.4313	0.533929	40.1464	0.341344	27.9216
774_038	HIGH	40	4.57	5.29	500	4.96159	14	5	630	335	53	60.0902	47.604	32.3695	17.7206	0.500882	36.9026	0.248095	33.1675
774_039	HIGH	59	4.741	10.872	550	11.7481	8					55.7973	52.2546	32.0639	19.0997	0.537234	37.3215	0.52203	33.9001
774_040	HIGH	38	5.503	5.04	420		15	8	550	294	53	52.4717	43.4198	33.1677	18.2222	0.502378	37.8437	0.160214	27.9353
774_041	LOW F	48	4	5	530	4.53253	5	5	545	300	55	59.4159	50.5901	38.8556	22.0313	0.515805	44.667	0.201816	33.5404
774_048	HIGH	74	6.904	12.055	540	9.36272	15	5	650	353	54	39.5814	57.21	37.921	23.4244	0.553343	44.5725	0.351387	36.0652
774_049	LOW F	34	5.253	5.174	430	4.31564	5	8	500	272	54	59.5761	50.6929	32.5712	19.2077	0.532822	37.8129	1.18694	38.033
774_050	LOW F	42	5.724	4.861	400	3.14981	5	8	595	323	54	60.0225	54.9054	30.6238	19.1552	0.558959	36.1211	0.957668	37.8363
774_051	LOW F	33	4.897	7.468	540		5	5	565	304	54	57.3453	58.3687	32.901	20.4032	0.555096	38.7139	0.333248	40.6379
774_052	LOW F	69	5.489	6.846	550	4.31636	8	5	515	280	54	43.4763	52.9602	33.777	19.5958	0.525699	39.0497	0.74911	36.2534
774_053	LOW F	36	5.83	4.54	430	3.84917	8	8	620	335	54	37.4382	54.8257	35.2067	20.0988	0.518731	40.5398	0.12003	38.2304
774_054	HIGH	40	4.941	4.55	440	5.08794	14	8	630	335	53	58.2949	54.6675	37.8573	23.0801	0.547492	44.3381	0.166113	38.4122
774_055	LOW F	44	9.362	7.843	540	4.93006	5	8	510	274	54	52.8048	58.4439	38.3672	23.5148	0.549841	44.9999	1.23847	37.0543
774_056	HIGH	33	7.141	8.403	490	5.55804	11	5	530	281	53	57.8103	54.0617	36.9257	23.2667	0.562256	43.6446	0.144886	40.7284
774_057	HIGH	38	5.536	7.272	490	5.52147	14	5	610	328	54	44.2268	56.9968	38.5508	24.3017	0.562459	45.5712	0.58459	38.7863
774_058	HIGH	47	4.074	6.583	500	4.87415	15	8	625	320	51	55.6652	51.1427	33.7697	20.1603	0.538206	39.3297	0.581751	37.4192
774_059	HIGH	63	5.576	10.234	670	6.0225	15					47.0357	51.3636	35.378	20.7799	0.53108	41.0293	0.760185	33.6445
774_060	HIGH	35	4.656	7.043	500	5.18018	11	8	610	312	51	54.8104	52.7753	37.3498	21.855	0.529423	43.2741	0.589466	38.8103
774_061	LOW F	24	6.111	5.019	480	6.42857	15	5	445	231	52	65.625	50.9575	34.4053	20.4707	0.536725	40.0347	1.02625	37.6176
774_063	LOW F	31	5.38	4.527	430	6.04799	5	8	525	278	53	61.1016	52.0775	32.1532	19.4102	0.54312	37.5577	0.844595	37.1642
774_064	HIGH	77	6.501	12.337	540	3.87209	15	8	570	308	54	67.519	50.2029	32.0474	18.7497	0.529363	37.1293	1.39519	35.014
774_065	LOW F	82	5.83	12.924	640	5.95515	5	8	480	261	54	47.19	59.6107	32.3241	21.1515	0.579431	38.6294	0.941987	34.5008
774_066	LOW F	8	3.653	1.646	340	2.98996	8	5	510	280	55		55.9744	32.9087	17.7402	0.494414	37.3858
774_067	LOW F	59	4.418	4.427	380	2.608	5	8	540	292	54	39.6095	59.5404	35.1466	21.1735	0.542208	41.0317	1.84925	37.4553
774_068	HIGH	29	4.763	3.959	400	4.71781	15	8	540	290	54	75.4307	46.9757	31.3716	16.0712	0.473427	35.2485	0.782065	38.2554
774_071	LOW F	37	4.468	5.126	410		5	8	575	292	51	38.724	58.2651	39.3982	24.4508	0.555434	46.3687	0.748083	40.8517
774_072	HIGH	29	4.896	3.399	430	4.06077	14	8	590	325	55	52.8072	53.0704	32.9515	19.2676	0.529111	38.1712	1.9021	36.9442
774_073	HIGH	31	4.677	3.246	430	4.89159	8	5	670	368	55	51.0725	58.3243	37.7728	23.5538	0.557566	44.5148	1.29612	36.8035
774_074	HIGH	24	5.214	4.321	450	5.08302	14	8	570	316	55	46.3663	51.2274	32.1907	17.2414	0.491722	36.5173	0.238496	38.2787
774_075	HIGH	47	5.791	4.722	440	5.01199	15	5	620	341	55	53.5704	53.3178	36.8169	21.7255	0.533105	42.749	1.85841	35.9784
774_076	LOW F	38	5.011	5.7	410	4.33104	5	8	520	278	53	50.031	49.9085	30.8972	17.7616	0.521731	35.6386	1.09431	38.8488
774_077	LOW F	20	3.506	2.848	400	4.64315	5	8	480	255	53	41.4472	49.3046	32.0931	17.7323	0.50478	36.6661	0.540216	41.1738
774_078	HIGH	78	4.064	7.337	510	4.58447	14	5	550	312	57	44.2529	56.4825	37.6976	24.1048	0.568905	44.7454	1.48792	36.2494
774_079	HIGH	20	4.376	2.696	410	4.05126	15	5	700	394	56	43.5172	56.3744	37.9737	23.6598	0.557201	44.7414	0.875597	38.4307
774_080	HIGH	20	2.602	3.043	350	7.04102	8						54.5724	33.5042	19.9366	0.536771	38.9872
774_081	HIGH		5.555	8.016	530	6.07608	14	8	570	321	56	28.2489	51.9033	37.8883	22.6489	0.538785	44.1418	0.884686	37.8424
774_082	HIGH	35	5.273	8.411	530	6.56967	14	8	580	329	57	0	58.905	36.2866	22.8851	0.562671	42.9004
774_083	LOW F	24	7.212	4.229	330	6.81269	8	8	530	269	51	45.2306	43.2914	23.423	14.2435	0.546352	27.4138	3.80671	41.4189
774_084	LOW F	55	5.576	9.002	620	8.28713	5	8	470	235	50	37.95	45.9251	29.4998	18.0155	0.548249	34.5658	1.15621	37.3239
774_085	HIGH	60	3.433	9.65	540	10.5123	15	5	640	347	54		41.2796	24.0285	13.4247	0.509498	27.5244
774_086	HIGH	51	6.26	10.018	650	6.94326	14	5	560	306	55	47.2225	43.1721	27.3272	16.6141	0.546258	31.9814	1.23168	38.2217
774_087	HIGH	21	5.043	5.58	490	6.99055	14	5	560	306	55		41.3698	25.8206	15.8001	0.549137	30.2712
774_088	HIGH	21	5.519	3.728	400	3.15938	5	8	520	274	53	42.4493	44.8241	24.2615	15.2549	0.561306	28.6589	2.55686	42.3696
774_089	LOW F	58	4.035	6.568	520	6.60454	8	8	540	284	53	53.5808	45.7676	28.201	17.5549	0.556794	33.2185	1.75188	38.5492
774_090	LOW F	29	7.345	11.437	650	4.21201	5	8	490	259	53	28.1939	39.1107	27.1331	15.0478	0.506361	31.0265	1.0929	35.3231
774_091	HIGH	54	5.176	10.033	540	7.31033	8	8	510	274	54	45.2339	47.4596	20.4664	12.5254	0.549195	23.995	1.11732	41.2053
774_092	HIGH	55	4.052	6.986	500	8.67788	15	5	720	390	54	40.9666	40.3881	27.7772	15.7089	0.514689	31.9115	0.968452	17.6322
774_093	HIGH	55	4.523	6.532	540	7.08549	15	5	690	364	53	38.6276	39.0149	29.7623	17.0386	0.519946	34.2944	0.732601	51.7528
774_094	HIGH	35	6.909	8.287	660	6.6998	15	5	710	392	55	27.4021	38.4313	19.5947	9.74655	0.461571	21.8849	0.855327	35.8023
774_095	HIGH	34	4.481	12.008	510	7.73153	15	8	640	355	55
774_096	HIGH	51	5.254	6.877	520	7.15866	15	5	580	310	53	55.477	42.5137	26.445	15.7459	0.537044	30.7777	1.26507	36.5647
774_097	LOW F	55	4.422	7.437	550	7.3088	5	5	400	222	56	63.1143	42.0465	23.5107	14.599	0.555682	27.6746	0.753705	37.0575
774_098	HIGH	31	4.144	2.939	480	3.64563	8	8		249	58	38.9751	44.4637	22.7935	14.1658	0.556065	26.8368	2.14207	38.6841
774_099	LOW F	19	5.1	2.403	450	6.88967	5	5	520	292	56	45.6782	41.9254	23.5458	14.6141	0.555477	27.7124	1.21986	41.2901
774_100	LOW F	37	5.237	7.493	460	7.36683	5	5	465	255	55
774_101	LOW F	36	5.372	7.232	510	7.48848	5	5	355	196	55
774_102	HIGH	57	5.386	10.178	620	5.53679	14	8	530	290	55	47.9493	35.7564	23.4227	12.7588	0.49878	26.6723	1.62565	34.3241
774_103	HIGH	85	7.839	10.512	540	7.11073	15	5	590	327	55	47.4187	41.8964	24.7728	14.0904	0.517151	28.4997	1.58676	32.3164
774_104	HIGH	60	5.356	10.895	530	5.98637	15	5	580	323	56	42.4511	41.0026	24.2449	14.4696	0.53807	28.2344	1.82912	36.2685
774_105	HIGH	79	5.932	8.228	540	6.63815	14	8	580	325	56		36.8646	23.7929	11.4597	0.448857	26.4088
774_106	HIGH	54	6.583	8.864	500	6.6223	8					63.8893	37.5069	24.7489	11.165	0.423795	27.1508	2.0234	35.6681
774_107	LOW F	23	4.823	1	350	5.19014	5	5	420	235	56	53.9228						1.71975	39.7278
774_108	HIGH	27	2.703	3.204	320	4.48262	8					42.7373						1.39819	39.7194
774_109	HIGH	73	6.524	10.329	550	7.09175	14	8	490	259	53	42.5558	50.0969	29.0565	18.9268	0.577345	34.6771	1.69721	35.8188
774_110	HIGH	42	6.285	7.678	540	7.06505	14	8	510	267	52	43.9619	48.3596	27.8163	17.849	0.570501	33.0505	1.62644	36.6
774_111	LOW F	37	5.732	8.192	500	5.69526	5	5	540	284	53	36.2218	44.2223	26.7541	16.4037	0.550017	31.3826	1.4211	35.2113
774_112	HIGH	100	6.372	13.252	630	7.33344	5	5	415	229	55	38.9653	38.5775	24.5037	12.3899	0.468143	27.458	2.36716	34.474
774_113	HIGH	65	6.394	11.189	620	10.2267	14	8	540	280	52	35.6479	42.3497	21.8523	11.8226	0.495927	24.8455	2.17454	35.3734
774_114	LOW F	23	5.123	4.137	430	2.9545	5	5	485	267	55	50.2622	44.5776	23.1614	13.4644	0.526579	26.7906	2.17362	38.776
774_126	HIGH	82	1.437	6.359	420	10.509	15	5	590	316	54		41.8366	20.5811	11.0523	0.492818	23.361
774_127	LOW F	99	5	13.182	450	6.56233	5	8	355	188	53	43.8278	44.8273	20.2265	11.833	0.529337	23.4335	2.07753	36.1837
774_128	LOW F	53	2.887	3.924	410	3.41935	5	5	455	226	50	39.3003	39.3743	21.0506	11.949	0.516278	24.2055	3.0236	37.5285
774_129	HIGH	90	2.718	7.383	430	4.17215	15	5	680	365	54	36.3935	43.1414	22.8627	14.0076	0.549693	26.8126	1.85869	39.6239
774_130	HIGH	63	2.302	6.244	420	6.01386	14	8	600	321	54		40.986	23.4132	13.3968	0.519718	26.975
774_131	HIGH	22	2.497	2.297	400		8	8	450	237	53		41.5115	20.9322	11.4869	0.501895	23.8769
